# Supplementary material for: Skin Metabolites Define a New Paradigm in the Localization of Skin Tropic Memory T Cells
Source: J Immunol. 2015 May 22;195(1):96–104. doi: 10.4049/jimmunol.1402961 (PMC4472944; doi:10.4049/jimmunol.1402961)
Supplement: Data Supplement [file JI_1402961.zip]

Archive with 2 entries (2 files):
- JI_1402961_Supplemental_Figures_1.pdf
- manifest.xml
